# Supplementary material for: Biological, Biochemical and Elemental Traits of Clavelina oblonga, an Invasive Tunicate in the Adriatic Sea
Source: Animals (Basel). 2025 May 9;15(10):1371. doi: 10.3390/ani15101371 (PMC12108202; doi:10.3390/ani15101371)
Supplement: Supplementary file 1 [file animals-15-01371-s001.zip]

Archive with 2 entries (2 files):
- Clavelina video_corr.mp4
- Supplementary materials.pdf
